# Supplementary material for: Abstracts of the Italian Society of Thoracic Endoscopy (SIET) 2024 Annual Congress
Source: J Clin Med. 2024 Oct 7;13(19):5954. doi: 10.3390/jcm13195954 (PMC11477479; doi:10.3390/jcm13195954)
Supplement: Supplementary file 1 [file jcm-13-05954-s001.zip]

Archive with 1 entries (1 files):
- jcm-3222064-Supplementary Materials.pdf
